# Supplementary material for: Heterogeneity of multiple sclerosis lesions in fast diffusional kurtosis imaging
Source: PLoS One. 2021 Feb 4;16(2):e0245844. doi: 10.1371/journal.pone.0245844 (PMC7861404; doi:10.1371/journal.pone.0245844)
Supplement: S1 Data — (XLS) [file pone.0245844.s001.xls]

## Sheet: Tabelle1
Patient_ID	Voxel	MK	MD	Lesion Type
1	12	0.87	0.781	2
1	14	0.73	0.805	2
1	16	0.72	0.858	2
1	20	0.56	1.151	2
1	14	0.71	0.903	2
1	15	0.9	1.11	2
1	15	0.83	0.763	2
1	26	0.81	0.787	2
1	27	0.51	0.996	2
1	37	0.48	0.914	2
1	39	0.86	0.951	2
1	41	0.47	1.097	2
1	41	0.71	0.915	2
1	42	0.64	0.928	2
1	42	0.71	0.8	2
1	50	0.52	1.527	2
1	50	0.69	0.847	2
1	53	0.64	1.086	2
1	58	0.47	1.007	2
1	64	0.6	1.053	2
1	75	0.6	1.088	2
1	77	0.46	1.228	2
1	91	0.82	0.828	2
1	94	0.36	1.212	2
1	109	0.69	0.951	2
1	130	0.51	0.998	2
1	185	0.46	1.135	2
1	209	0.7	1.128	2
1	151	0.66	1.051	2
1	280	0.76	0.83	2
1	356	0.73	0.911	2
1	1146	0.67	1.051	2
1	6162	0.64	1.114	2
1	13	0.62	1.114	3
1	18	0.88	0.971	3
1	19	0.81	1.022	3
1	22	0.52	1.078	3
1	14	0.63	1.18	3
1	27	0.82	0.971	3
1	27	0.62	0.992	3
1	30	0.6	1.417	3
1	33	0.77	1.019	3
1	33	0.74	0.91	3
1	33	0.44	0.898	3
1	37	0.65	0.967	3
1	39	0.69	0.93	3
1	40	0.59	1.004	3
1	48	0.57	1.129	3
1	55	0.48	0.971	3
1	61	0.6	1.058	3
1	84	0.63	1.136	3
1	88	0.8	0.949	3
1	90	0.72	1.05	3
1	114	0.56	1.183	3
1	124	0.56	1.013	3
1	172	0.69	1.115	3
1	208	0.68	1.193	3
1	219	0.44	1.247	3
1	115	0.82	0.879	3
1	125	0.7	1.031	3
1	155	0.75	1.028	3
1	184	0.75	0.908	3
1	373	0.71	1.141	3
1	417	0.76	0.909	3
1	796	0.63	1.515	3
2	18	0.69	0.848	2
2	18	0.82	0.714	2
2	27	0.51	0.99	2
2	70	0.69	0.922	2
2	183	0.49	0.976	2
2	53	0.77	0.919	3
2	97	0.76	0.975	3
2	120	0.51	0.968	3
2	103	0.69	0.878	3
3	12	0.56	0.867	2
3	16	0.46	1.113	2
3	20	0.49	0.851	2
3	14	0.7	0.729	2
3	14	0.71	0.793	2
3	27	0.64	0.889	2
3	31	0.66	0.897	2
3	24	0.6	0.897	2
3	48	0.63	0.799	2
3	51	0.62	1.24	2
3	58	0.6	0.918	2
3	146	0.51	0.965	2
3	191	0.64	1.17	2
3	153	0.56	0.914	2
3	307	0.8	0.821	2
3	10	0.56	0.921	3
3	19	0.64	0.894	3
3	48	0.68	0.747	3
3	62	0.61	0.822	3
3	67	0.61	1.276	3
4	13	0.9	0.891	2
4	14	0.51	1.103	2
4	15	0.63	1.118	2
4	20	0.76	0.916	2
4	21	0.57	1.017	2
4	21	0.57	1.137	2
4	13	0.91	0.846	2
4	25	0.71	0.864	2
4	40	0.71	0.868	2
4	51	0.9	0.89	2
4	57	0.62	0.902	2
4	57	0.62	0.884	2
4	58	0.83	1.164	2
4	59	0.51	1.26	2
4	87	0.82	1.067	2
4	138	0.74	1.082	2
4	789	0.61	1.192	2
4	913	0.55	1.282	2
4	31	0.86	1.181	3
4	33	0.77	0.878	3
4	36	0.28	1.042	3
4	40	0.57	1.152	3
4	41	0.84	0.99	3
4	44	0.74	1.12	3
4	35	0.8	0.795	3
4	66	0.73	1.049	3
4	68	0.5	1.124	3
4	100	0.71	1.04	3
4	103	0.59	1.08	3
4	121	0.67	1.061	3
4	167	0.64	1.317	3
4	449	0.56	1.379	3
5	18	0.44	0.693	2
5	19	0.71	0.671	2
5	19	0.5	0.681	2
5	20	0.74	0.755	2
5	27	0.5	0.796	2
5	36	0.66	0.88	2
5	39	0.58	1.157	2
5	41	0.66	0.656	2
5	41	0.6	0.799	2
5	142	0.49	0.809	2
5	629	0.51	0.715	2
5	10	0.47	0.613	3
5	26	0.55	0.667	3
5	31	0.35	0.738	3
5	31	0.5	1.605	3
5	41	0.6	0.652	3
5	42	0.39	0.859	3
5	42	0.62	0.792	3
5	122	0.42	0.819	3
5	142	0.41	0.942	2
6	10	0.49	1.207	2
6	10	0.58	0.744	2
6	13	0.55	0.948	2
6	18	0.62	0.819	2
6	18	0.56	0.833	2
6	19	0.51	0.867	2
6	13	0.66	0.841	2
6	31	0.35	1.069	2
6	24	0.53	1.147	2
6	40	0.76	1.088	2
6	44	0.42	1.481	2
6	49	0.68	1.535	2
6	175	0.39	1.131	2
6	137	0.46	0.967	2
6	155	0.57	0.949	2
6	22	0.44	1.368	3
6	27	0.55	0.962	3
6	31	0.63	0.814	3
6	33	0.72	1.119	3
6	24	0.6	0.752	3
6	39	0.65	0.807	3
6	58	0.53	1.156	3
6	95	0.68	1.177	3
6	116	0.36	1.082	3
6	528	0.41	1.02	3
7	18	0.62	0.788	1
7	20	0.58	0.789	1
7	11	0.49	0.806	2
7	11	0.24	0.688	2
7	11	0.49	0.649	2
7	12	0.42	0.927	2
7	13	0.58	0.764	2
7	13	0.44	0.742	2
7	13	0.59	0.674	2
7	14	0.69	0.776	2
7	15	0.61	0.98	2
7	15	0.8	0.771	2
7	16	0.51	0.78	2
7	18	0.37	0.779	2
7	20	0.38	0.927	2
7	22	0.59	1.068	2
7	14	0.62	1.633	2
7	15	0.66	0.67	2
7	26	0.52	1.189	2
7	27	0.47	0.768	2
7	29	0.53	0.872	2
7	31	0.58	0.767	2
7	31	0.53	1.26	2
7	24	0.53	0.718	2
7	36	0.48	0.777	2
7	46	0.83	0.841	2
7	47	0.37	0.747	2
7	53	0.46	0.841	2
7	81	0.25	0.76	2
7	81	0.4	1.848	2
7	96	0.47	0.836	2
7	99	0.37	0.851	2
7	100	0.33	0.786	2
7	103	0.41	1.001	2
7	104	0.48	0.768	2
7	162	0.56	0.795	2
7	169	0.37	0.748	2
7	187	0.35	0.769	2
7	189	0.35	0.775	2
7	216	0.5	1.266	2
7	220	0.56	0.916	2
7	358	0.44	0.94	2
7	593	0.24	0.807	2
7	11	0.61	1.252	3
7	12	0.67	0.738	3
7	13	0.58	0.771	3
7	13	0.41	0.839	3
7	16	0.5	0.914	3
7	17	0.46	0.88	3
7	18	0.47	0.801	3
7	15	0.5	0.756	3
7	26	0.41	1.088	3
7	27	0.62	0.672	3
7	30	0.41	0.689	3
7	39	0.51	0.826	3
7	41	0.31	0.766	3
7	47	0.55	0.757	3
7	61	0.35	1.003	3
7	68	0.51	0.828	3
7	70	0.24	1.575	3
7	79	0.62	0.71	3
7	91	0.52	1.313	3
7	100	0.25	1.165	3
7	105	0.28	0.771	3
7	110	0.56	0.869	3
7	116	0.58	0.952	3
7	122	0.65	0.86	3
7	140	0.51	1.358	3
7	197	0.6	0.762	3
7	136	0.41	0.936	3
7	152	0.46	0.8	3
7	164	0.64	0.651	3
7	301	0.25	0.714	3
7	235	0.25	0.775	3
7	355	0.38	0.901	3
7	461	0.44	0.868	3
7	1082	0.25	0.888	3
8	41	0.73	0.816	1
8	58	0.52	0.705	1
8	80	0.67	0.838	1
8	224	0.65	0.806	1
8	10	0.48	0.718	2
8	10	0.65	0.737	2
8	11	0.72	1.109	2
8	12	0.64	0.673	2
8	12	0.64	0.804	2
8	13	0.66	0.807	2
8	14	0.73	0.831	2
8	19	0.64	0.748	2
8	20	0.64	0.811	2
8	21	0.53	0.765	2
8	22	0.58	1.209	2
8	22	0.78	0.731	2
8	22	0.68	0.983	2
8	13	0.94	0.739	2
8	29	0.61	0.907	2
8	29	0.53	0.833	2
8	31	0.6	0.855	2
8	31	0.64	0.746	2
8	33	0.6	0.814	2
8	38	0.62	0.746	2
8	41	0.41	1.062	2
8	46	0.5	0.819	2
8	58	0.63	1.872	2
8	65	0.65	0.808	2
8	80	0.56	0.888	2
8	101	0.5	1.218	2
8	122	0.42	1.358	2
8	150	0.51	0.714	2
8	151	0.6	0.829	2
8	200	0.49	0.837	2
8	216	0.47	1.752	2
8	287	0.49	1.503	2
8	319	0.46	1.193	2
8	775	0.44	0.924	2
8	1313	0.59	1.1	2
8	1582	0.65	0.886	2
8	10	0.56	0.673	3
8	14	0.59	0.865	3
8	15	0.63	0.878	3
8	17	0.37	0.996	3
8	14	0.66	0.716	3
8	28	0.6	0.708	3
8	36	0.64	0.851	3
8	35	0.64	0.811	3
8	73	0.51	0.896	3
8	80	0.39	1.398	3
8	88	0.55	0.994	3
8	88	0.59	0.985	3
8	92	0.6	0.913	3
8	118	0.61	0.728	3
8	131	0.65	0.779	3
8	125	0.61	0.926	3
8	138	0.35	1.133	3
8	172	0.58	0.914	3
8	193	0.51	0.913	3
8	195	0.41	0.877	3
9	18	0.4	0.92	1
9	31	0.5	1.853	1
9	10	0.55	0.885	2
9	10	0.25	0.775	2
9	11	0.58	0.771	2
9	12	0.6	1.131	2
9	16	0.58	0.798	2
9	17	0.53	0.792	2
9	17	0.61	0.7	2
9	17	0.44	0.712	2
9	18	0.71	0.655	2
9	19	0.51	1.13	2
9	20	0.31	1.131	2
9	20	0.64	0.765	2
9	21	0.65	0.685	2
9	38	0.44	0.782	2
9	38	0.5	0.759	2
9	41	0.66	0.761	2
9	56	0.69	0.847	2
9	64	0.59	0.891	2
9	67	0.46	1.595	2
9	67	0.46	0.876	2
9	73	0.41	1.013	2
9	96	0.35	0.966	2
9	118	0.41	0.913	2
9	291	0.51	0.828	2
9	444	0.46	1.012	2
9	901	0.35	1.358	2
9	1065	0.46	1.217	2
9	10	0.48	0.719	3
9	13	0.55	0.763	3
9	13	0.58	0.774	3
9	14	0.66	2.718	3
9	15	0.87	0.801	3
9	41	0.56	0.619	3
9	64	0.35	0.738	3
9	70	0.37	1.722	3
9	109	0.7	0.82	3
9	168	0.39	1.01	3
9	178	0.28	0.838	3
9	187	0.38	0.95	3
9	361	0.46	0.768	3
10	33	0.67	0.653	1
10	10	0.63	0.731	2
10	10	0.88	0.97	2
10	10	0.75	0.906	2
10	11	0.74	0.741	2
10	11	0.73	0.805	2
10	12	0.56	0.836	2
10	12	0.73	0.666	2
10	12	0.79	0.783	2
10	13	0.35	0.803	2
10	13	0.72	0.686	2
10	13	0.75	0.741	2
10	14	0.31	0.769	2
10	14	0.67	0.844	2
10	15	0.71	0.883	2
10	16	0.61	1.258	2
10	16	0.8	0.759	2
10	16	0.78	0.951	2
10	16	0.61	0.772	2
10	17	0.51	0.957	2
10	17	0.58	0.825	2
10	17	0.63	0.848	2
10	21	0.58	0.727	2
10	22	0.53	0.888	2
10	22	0.64	0.915	2
10	22	0.71	0.768	2
10	14	0.63	0.787	2
10	14	0.69	0.912	2
10	15	0.83	0.851	2
10	26	0.35	0.87	2
10	27	0.64	0.812	2
10	30	0.41	1.308	2
10	31	0.41	0.871	2
10	33	0.62	0.674	2
10	24	0.58	0.907	2
10	24	0.56	0.889	2
10	36	0.82	0.71	2
10	37	0.63	1.208	2
10	39	0.78	1.004	2
10	39	0.59	0.799	2
10	41	0.57	0.995	2
10	44	0.67	0.749	2
10	44	0.61	0.772	2
10	47	0.48	0.909	2
10	49	0.62	0.841	2
10	51	0.65	0.78	2
10	51	0.52	0.838	2
10	52	0.51	1.217	2
10	69	0.75	0.78	2
10	72	0.55	0.958	2
10	75	0.61	0.829	2
10	76	0.6	0.647	2
10	80	0.73	0.777	2
10	90	0.63	0.851	2
10	95	0.73	0.804	2
10	115	0.42	1.088	2
10	113	0.38	0.8	2
10	139	0.96	0.713	2
10	151	0.61	0.826	2
10	191	0.71	0.791	2
10	390	0.51	0.91	2
10	11	0.48	0.808	3
10	14	0.56	0.673	3
10	14	0.68	1.052	3
10	16	0.58	0.744	3
10	17	0.74	0.886	3
10	17	0.68	0.742	3
10	19	0.64	0.769	3
10	20	0.48	0.863	3
10	15	0.71	0.86	3
10	15	0.68	0.751	3
10	27	0.61	0.842	3
10	30	0.56	0.855	3
10	30	0.68	0.75	3
10	33	0.48	0.846	3
10	24	0.53	0.895	3
10	24	0.62	0.828	3
10	25	0.65	0.763	3
10	41	0.75	0.816	3
10	42	0.4	0.795	3
10	42	0.75	0.697	3
10	42	0.68	0.704	3
10	62	0.74	0.813	3
10	64	0.55	0.814	3
10	73	0.52	0.924	3
10	103	0.65	0.792	3
10	112	0.67	0.925	3
10	137	0.47	0.807	3
10	419	0.51	0.835	3
11	30	0.75	0.813	1
11	17	0.58	0.773	1
11	15	0.59	0.775	1
11	15	0.69	0.82	1
11	27	0.59	0.915	1
11	55	0.51	0.907	1
11	144	0.53	0.883	1
11	10	0.53	0.759	2
11	11	0.56	0.719	2
11	12	0.83	0.824	2
11	12	0.58	0.81	2
11	13	0.8	0.698	2
11	13	0.63	0.729	2
11	13	0.51	0.804	2
11	14	0.69	0.873	2
11	15	0.68	0.774	2
11	15	0.66	0.819	2
11	16	0.6	0.756	2
11	20	0.79	0.729	2
11	22	0.63	1.025	2
11	14	0.66	1.124	2
11	14	0.66	0.757	2
11	15	0.51	0.714	2
11	26	0.47	0.715	2
11	27	0.56	0.815	2
11	28	0.62	0.874	2
11	28	0.56	0.791	2
11	29	0.64	1.266	2
11	30	0.24	0.941	2
11	36	0.59	0.741	2
11	36	0.51	0.928	2
11	37	0.6	0.815	2
11	39	0.36	0.929	2
11	52	0.63	0.797	2
11	53	0.73	0.78	2
11	56	0.55	0.722	2
11	58	0.68	0.794	2
11	66	0.63	0.751	2
11	70	0.64	0.704	2
11	73	0.39	1.156	2
11	86	0.24	0.893	2
11	120	0.47	0.809	2
11	131	0.57	0.874	2
11	140	0.51	1.085	2
11	103	0.55	1.014	2
11	105	0.65	0.785	2
11	133	0.6	0.886	2
11	214	0.52	1.039	2
11	419	0.59	0.8	2
11	659	0.51	1.482	2
11	816	0.46	1.105	2
11	982	0.56	1.269	2
11	1970	0.5	1.184	2
11	11	0.58	0.778	3
11	11	0.71	0.788	3
11	12	0.37	0.815	3
11	14	0.53	0.816	3
11	15	0.71	1.13	3
11	16	0.51	0.73	3
11	17	0.61	0.735	3
11	21	0.61	0.784	3
11	22	0.4	1.939	3
11	22	0.65	0.729	3
11	13	0.65	0.857	3
11	13	0.61	0.82	3
11	15	0.53	0.73	3
11	33	0.67	0.82	3
11	36	0.4	0.985	3
11	36	0.35	1.072	3
11	37	0.42	1.064	3
11	40	0.65	0.771	3
11	44	0.52	0.757	3
11	47	0.6	0.853	3
11	47	0.35	0.897	3
11	48	0.41	0.861	3
11	51	0.79	0.702	3
11	56	0.41	1.174	3
11	61	0.6	1.003	3
11	65	0.61	0.763	3
11	67	0.55	1.121	3
11	78	0.25	0.849	3
11	90	0.31	1.447	3
11	96	0.46	0.98	3
11	107	0.51	1.174	3
11	114	0.55	0.852	3
11	121	0.65	0.814	3
11	144	0.57	0.935	3
11	153	0.39	1.09	3
11	162	0.48	0.977	3
11	170	0.63	0.81	3
12	28	0.84	0.704	1
12	31	0.7	0.852	1
12	63	0.67	0.706	1
12	10	0.85	0.759	2
12	10	0.64	0.815	2
12	12	0.8	1.064	2
12	12	0.36	0.74	2
12	12	0.64	0.761	2
12	12	0.56	0.703	2
12	13	0.67	0.765	2
12	15	0.51	0.815	2
12	15	0.61	0.922	2
12	15	0.66	0.77	2
12	16	0.55	0.81	2
12	16	0.6	0.813	2
12	16	0.66	0.775	2
12	18	0.52	0.749	2
12	19	0.62	0.682	2
12	19	0.65	0.811	2
12	19	0.77	0.802	2
12	20	0.7	0.807	2
12	20	0.81	0.784	2
12	21	0.51	0.766	2
12	13	0.62	0.956	2
12	14	0.57	0.755	2
12	28	0.25	0.859	2
12	30	0.81	0.694	2
12	30	0.63	0.926	2
12	40	0.42	0.862	2
12	41	0.62	0.93	2
12	44	0.68	0.762	2
12	35	0.72	0.756	2
12	53	0.51	0.764	2
12	53	0.6	0.786	2
12	71	0.72	0.839	2
12	78	0.5	1.251	2
12	80	0.72	0.752	2
12	135	0.44	0.825	2
12	163	0.35	0.942	2
12	277	0.59	0.98	2
12	401	0.42	0.872	2
12	448	0.35	1.269	2
12	631	0.68	0.891	2
12	1411	0.64	0.921	2
12	10	0.81	0.903	3
12	10	0.8	0.797	3
12	10	0.74	1.09	3
12	10	0.72	0.804	3
12	10	0.77	1.183	3
12	11	0.82	0.746	3
12	12	0.61	0.714	3
12	12	0.6	0.842	3
12	12	0.67	0.635	3
12	13	0.73	1.579	3
12	13	0.66	0.868	3
12	14	0.69	0.736	3
12	15	0.52	1.025	3
12	16	0.5	0.829	3
12	16	0.38	0.957	3
12	17	0.53	0.995	3
12	17	0.73	0.87	3
12	17	0.47	1.511	3
12	17	0.67	0.828	3
12	18	0.62	0.791	3
12	18	0.61	0.817	3
12	20	0.41	0.996	3
12	13	0.57	0.848	3
12	26	0.71	0.906	3
12	28	0.72	1.131	3
12	31	0.47	0.905	3
12	36	0.5	0.983	3
12	36	0.57	0.849	3
12	38	0.46	1.195	3
12	51	0.51	0.86	3
12	56	0.51	1.036	3
12	63	0.42	0.835	3
12	64	0.71	0.868	3
12	65	0.58	0.908	3
12	70	0.56	0.892	3
12	71	0.72	0.815	3
12	75	0.59	0.91	3
12	79	0.62	0.789	3
12	89	0.51	0.829	3
12	98	0.74	0.914	3
12	102	0.5	1.208	3
12	141	0.5	1.478	3
13	10	0.55	1.06	2
13	12	0.51	0.853	2
13	19	0.74	0.751	2
13	21	0.67	0.755	2
13	22	0.69	0.838	2
13	26	0.71	1.173	2
13	24	0.51	0.81	2
13	36	0.62	0.716	2
13	38	0.68	0.747	2
13	35	0.69	0.913	2
13	35	0.38	1.021	2
13	55	0.47	0.758	2
13	56	0.35	1.047	2
13	79	0.58	0.777	2
13	121	0.57	0.93	2
13	126	0.66	0.859	2
13	142	0.46	0.813	2
13	168	0.57	1.315	2
13	114	0.49	0.989	2
13	183	0.4	1.486	2
13	1591	0.55	1.709	2
13	3300	0.52	0.951	2
13	15	0.71	1.146	3
13	21	0.6	0.749	3
13	22	0.57	0.821	3
13	26	0.6	1.419	3
13	27	0.53	0.942	3
13	29	0.58	0.921	3
13	30	0.69	0.804	3
13	31	0.63	0.853	3
13	38	0.51	1.063	3
13	51	0.35	0.965	3
13	55	0.65	0.736	3
13	58	0.56	1.127	3
13	58	0.47	1.414	3
13	66	0.51	0.872	3
13	72	0.37	1.036	3
13	74	0.58	0.847	3
13	78	0.53	0.785	3
13	90	0.63	1.738	3
13	94	0.6	0.801	3
13	106	0.61	0.749	3
13	114	0.72	0.799	3
13	150	0.56	0.889	3
13	153	0.44	1.146	3
13	181	0.65	0.831	3
13	201	0.61	0.72	3
13	114	0.46	1.114	3
13	131	0.4	1.141	3
13	252	0.44	0.998	3
13	411	0.44	1.501	3
13	551	0.55	0.792	3
14	116	0.53	0.962	1
14	266	0.61	0.905	1
14	10	0.57	0.764	2
14	15	0.41	2.523	2
14	16	0.49	0.912	2
14	19	0.79	0.757	2
14	13	0.41	0.863	2
14	26	0.42	0.812	2
14	31	0.42	0.892	2
14	36	0.49	0.792	2
14	42	0.36	0.961	2
14	49	0.53	0.884	2
14	58	0.58	0.933	2
14	74	0.59	0.831	2
14	126	0.61	0.864	2
14	138	0.68	0.801	2
14	10	0.56	0.735	3
14	41	0.51	0.787	3
14	42	0.3	0.968	3
14	44	0.42	3.337	3
14	51	0.35	1.176	3
14	84	0.52	0.877	3
15	13	0.37	1.215	2
15	13	0.41	0.813	2
15	33	0.47	0.835	2
15	25	0.68	0.971	2
15	39	0.49	1.819	2
15	40	0.53	0.644	2
15	42	0.64	0.836	2
15	42	0.66	0.839	2
15	46	0.42	0.77	2
15	89	0.76	0.714	2
15	91	0.49	1.553	2
15	114	0.5	1.138	2
15	141	0.48	0.794	2
15	146	0.46	1.721	2
15	221	0.49	1.064	2
15	124	0.46	0.955	2
15	262	0.47	0.94	2
15	331	0.51	1.109	2
15	325	0.57	1.53	2
15	609	0.48	0.851	2
15	15	0.48	0.735	3
15	50	0.46	1.271	3
15	59	0.35	1.717	3
15	122	0.47	1.538	3
15	167	0.55	1.274	3
15	172	0.35	0.835	3
15	351	0.48	1.139	3
16	11	0.53	1.444	2
16	13	0.52	1.103	2
16	13	0.65	1.666	2
16	14	0.51	0.752	2
16	15	0.53	1.952	2
16	15	0.63	0.667	2
16	15	0.72	0.757	2
16	16	0.57	0.774	2
16	17	0.52	1.141	2
16	17	0.51	0.681	2
16	19	0.41	0.689	2
16	13	0.56	0.741	2
16	27	0.58	0.804	2
16	28	0.48	1.12	2
16	30	0.44	0.775	2
16	31	0.46	0.867	2
16	41	0.55	0.869	2
16	41	0.53	0.944	2
16	42	0.46	1.124	2
16	35	0.68	0.811	2
16	46	0.73	1.164	2
16	58	0.53	1.183	2
16	70	0.5	1.163	2
16	72	0.33	0.818	2
16	81	0.4	0.753	2
16	100	0.61	1.533	2
16	114	0.58	0.949	2
16	117	0.41	0.757	2
16	173	0.52	1.104	2
16	104	0.51	0.859	2
16	301	0.41	1.011	2
16	240	0.25	0.828	2
16	253	0.37	1.499	2
16	418	0.48	2.212	2
16	511	0.25	1.737	2
16	575	0.48	1.155	2
16	599	0.59	2.189	2
16	886	0.42	2.19	2
16	1612	0.48	1.638	2
16	2142	0.53	0.875	2
16	15	0.52	0.676	3
16	16	0.51	0.708	3
16	17	0.61	0.712	3
16	19	0.44	0.775	3
16	20	0.59	0.764	3
16	20	0.71	1.713	3
16	13	0.59	0.842	3
16	27	0.58	0.844	3
16	30	0.59	1.874	3
16	25	0.49	0.862	3
16	36	0.51	0.797	3
16	38	0.52	0.699	3
16	44	0.55	0.729	3
16	47	0.63	0.782	3
16	51	0.7	0.86	3
16	51	0.46	1.114	3
16	52	0.49	0.861	3
16	57	0.53	1.131	3
16	63	0.39	0.78	3
16	70	0.37	0.775	3
16	83	0.31	1.21	3
16	94	0.49	0.796	3
16	100	0.44	0.959	3
16	101	0.46	0.797	3
16	102	0.62	0.914	3
16	109	0.46	0.816	3
16	113	0.35	0.841	3
16	131	0.31	0.903	3
16	138	0.42	1.131	3
16	144	0.25	1.091	3
16	151	0.41	1.167	3
16	194	0.46	0.838	3
16	271	0.38	0.856	3
16	386	0.24	1.036	3
17	18	0.4	0.84	3
17	53	0.63	0.779	3
18	11	0.6	0.728	2
18	12	0.49	0.895	2
18	13	0.57	1.107	2
18	13	0.68	0.942	2
18	16	0.55	0.915	2
18	16	0.65	0.859	2
18	17	0.71	0.811	2
18	17	0.57	0.963	2
18	18	0.58	0.817	2
18	26	0.56	0.973	2
18	28	0.71	0.755	2
18	31	0.51	0.85	2
18	25	0.38	0.962	2
18	42	0.47	1.629	2
18	57	0.46	1.381	2
18	67	0.51	1.042	2
18	69	0.51	1.85	2
18	114	0.41	1.241	2
18	115	0.58	1.053	2
18	163	0.46	1.042	2
18	195	0.39	0.97	2
18	316	0.38	1.141	2
18	316	0.44	0.883	2
18	313	0.5	1.106	2
18	531	0.44	1.276	2
18	15	0.67	0.731	3
18	19	0.47	0.797	3
18	20	0.69	0.826	3
18	21	0.5	0.789	3
18	15	0.51	0.748	3
18	28	0.3	1.062	3
18	30	0.69	0.733	3
18	33	0.59	1.044	3
18	33	0.69	0.792	3
18	40	0.49	0.863	3
18	50	0.58	0.97	3
18	51	0.59	1.026	3
18	70	0.56	0.735	3
18	74	0.51	0.827	3
18	83	0.62	0.869	3
18	115	0.36	0.905	3
18	151	0.56	0.874	3
18	194	0.35	0.961	3
18	201	0.5	0.929	3
18	226	0.25	0.941	3
19	10	0.69	0.816	2
19	10	0.51	0.701	2
19	10	0.74	0.806	2
19	11	0.85	0.675	2
19	12	0.65	0.708	2
19	12	0.59	0.739	2
19	12	0.56	0.787	2
19	12	0.68	0.986	2
19	12	0.67	0.928	2
19	12	0.49	0.666	2
19	12	0.59	0.787	2
19	13	0.59	0.915	2
19	13	0.89	0.684	2
19	14	0.67	0.67	2
19	14	0.61	0.841	2
19	15	0.35	0.76	2
19	17	0.7	0.747	2
19	20	0.67	0.816	2
19	20	0.58	0.837	2
19	20	0.75	0.697	2
19	20	0.35	0.759	2
19	21	0.55	0.613	2
19	22	0.71	1.151	2
19	22	0.59	1.086	2
19	13	0.33	1.08	2
19	14	0.51	1.156	2
19	26	0.35	1.103	2
19	26	0.76	0.748	2
19	27	0.53	0.862	2
19	27	0.85	0.714	2
19	31	0.35	1.373	2
19	31	0.36	1.041	2
19	33	0.52	1.014	2
19	33	0.56	0.678	2
19	25	0.48	0.928	2
19	37	0.44	0.841	2
19	37	0.52	0.925	2
19	39	0.48	0.726	2
19	40	0.63	0.673	2
19	41	0.7	1.084	2
19	41	0.44	1.275	2
19	44	0.52	0.777	2
19	46	0.59	0.853	2
19	49	0.49	0.804	2
19	49	0.64	0.813	2
19	51	0.69	0.741	2
19	58	0.46	0.797	2
19	63	0.73	0.814	2
19	77	0.53	0.844	2
19	79	0.71	0.931	2
19	91	0.51	1.22	2
19	94	0.55	1.251	2
19	97	0.46	1.051	2
19	119	0.52	0.746	2
19	155	0.44	1.261	2
19	156	0.64	0.838	2
19	171	0.59	0.873	2
19	189	0.56	0.763	2
19	185	0.56	0.979	2
19	275	0.64	0.783	2
19	401	0.46	0.937	2
19	685	0.51	0.963	2
19	703	0.49	1.046	2
19	11	0.87	0.763	3
19	12	0.35	0.709	3
19	12	0.41	0.763	3
19	12	0.52	0.77	3
19	15	0.24	1.147	3
19	15	0.53	0.687	3
19	15	0.75	0.705	3
19	17	0.49	0.779	3
19	17	0.8	0.741	3
19	18	0.35	1.006	3
19	18	0.55	1.06	3
19	20	0.67	0.874	3
19	22	0.64	0.674	3
19	15	0.51	0.641	3
19	26	0.64	0.692	3
19	29	0.31	0.656	3
19	30	0.62	1.068	3
19	31	0.74	0.78	3
19	36	0.66	0.74	3
19	40	0.58	0.796	3
19	44	0.53	0.687	3
19	44	0.63	1.072	3
19	35	0.33	1.048	3
19	35	0.72	0.985	3
19	47	0.7	0.718	3
19	48	0.67	0.667	3
19	49	0.53	1.013	3
19	50	0.67	0.77	3
19	51	0.71	0.762	3
19	51	0.59	0.807	3
19	55	0.47	0.966	3
19	57	0.71	0.91	3
19	58	0.46	0.719	3
19	60	0.87	0.77	3
19	66	0.75	0.687	3
19	67	0.77	0.644	3
19	68	0.53	0.806	3
19	79	0.5	0.873	3
19	88	0.59	0.702	3
19	97	0.47	0.861	3
19	102	0.46	1.129	3
19	107	0.49	0.639	3
19	113	0.51	0.62	3
19	114	0.35	0.9	3
19	140	0.63	0.731	3
19	149	0.7	0.761	3
19	160	0.63	0.73	3
19	168	0.69	0.916	3
19	188	0.67	0.715	3
19	206	0.66	0.801	3
19	133	0.56	0.801	3
19	124	0.48	0.788	3
19	141	0.65	0.71	3
19	155	0.55	0.707	3
19	260	0.41	0.793	3
19	516	0.59	0.808	3
20	15	0.51	1.094	1
20	317	0.44	0.841	1
20	10	0.35	1.522	2
20	11	0.37	1.316	2
20	11	0.48	1.27	2
20	12	0.48	0.862	2
20	14	0.52	0.772	2
20	16	0.68	1.172	2
20	17	0.46	1.105	2
20	17	0.55	0.681	2
20	18	0.37	0.996	2
20	19	0.62	0.814	2
20	21	0.78	0.82	2
20	21	0.57	0.756	2
20	22	0.51	1.186	2
20	22	0.68	0.669	2
20	13	0.51	0.841	2
20	14	0.73	0.731	2
20	28	0.48	0.887	2
20	31	0.38	0.906	2
20	31	0.72	0.674	2
20	33	0.53	0.998	2
20	46	0.46	1.09	2
20	47	0.53	0.714	2
20	47	0.67	0.735	2
20	48	0.51	0.811	2
20	55	0.37	1.04	2
20	55	0.49	1.262	2
20	64	0.48	0.917	2
20	67	0.39	0.973	2
20	69	0.48	1.865	2
20	70	0.51	0.742	2
20	86	0.56	0.849	2
20	88	0.47	0.838	2
20	97	0.4	1.013	2
20	125	0.41	0.888	2
20	179	0.37	0.872	2
20	192	0.55	0.791	2
20	200	0.46	0.997	2
20	267	0.41	1.297	2
20	311	0.41	0.814	2
20	487	0.49	1.051	2
20	593	0.5	1.316	2
20	725	0.38	0.94	2
20	1179	0.35	1.021	2
20	10	0.37	1.12	3
20	11	0.46	1.471	3
20	11	0.5	1.176	3
20	12	0.49	1.101	3
20	14	0.59	0.757	3
20	15	0.72	0.793	3
20	15	0.41	1.025	3
20	15	0.65	0.707	3
20	15	0.44	1.131	3
20	16	0.35	0.821	3
20	16	0.57	0.941	3
20	18	0.6	1.151	3
20	19	0.51	0.89	3
20	21	0.44	0.978	3
20	22	0.66	0.911	3
20	26	0.58	1.509	3
20	27	0.61	0.951	3
20	31	0.79	0.773	3
20	24	0.55	0.777	3
20	37	0.35	0.825	3
20	38	0.53	0.901	3
20	42	0.47	0.799	3
20	42	0.61	0.828	3
20	46	0.35	0.81	3
20	46	0.44	0.993	3
20	49	0.53	0.831	3
20	50	0.56	1.106	3
20	51	0.62	0.788	3
20	58	0.47	0.774	3
20	62	0.42	0.821	3
20	62	0.41	0.949	3
20	88	0.27	1.109	3
20	90	0.65	0.827	3
20	94	0.33	1.299	3
20	109	0.25	0.842	3
20	128	0.47	1.051	3
20	136	0.57	0.897	3
20	185	0.5	1.204	3
20	192	0.4	1.05	3
20	195	0.36	0.93	3
20	125	0.5	0.764	3
20	141	0.63	0.741	3
20	271	0.48	0.753	3
20	381	0.52	0.803	3
20	412	0.52	0.717	3
20	470	0.37	0.942	3
21	10	0.56	0.936	2
21	10	0.66	0.806	2
21	12	0.46	0.78	2
21	13	0.25	0.805	2
21	14	0.55	1.229	2
21	14	0.56	0.787	2
21	14	0.56	0.678	2
21	18	0.48	1.05	2
21	18	0.52	0.978	2
21	18	0.51	1.106	2
21	20	0.56	0.875	2
21	14	0.56	1.022	2
21	29	0.35	1.153	2
21	31	0.56	0.844	2
21	25	0.25	0.907	2
21	36	0.51	0.804	2
21	38	0.51	0.792	2
21	48	0.63	0.971	2
21	50	0.37	1.281	2
21	52	0.5	0.71	2
21	66	0.52	0.817	2
21	78	0.48	0.982	2
21	318	0.24	1.388	2
21	244	0.41	1.081	2
21	635	0.4	1.107	2
21	2712	0.42	1.064	2
21	3863	0.41	1.27	2
21	18	0.53	0.884	3
21	20	0.51	1.017	3
21	26	0.58	1.002	3
21	30	0.58	1.136	3
21	31	0.52	0.962	3
21	31	0.65	0.825	3
21	24	0.58	0.801	3
21	41	0.31	1.057	3
21	42	0.59	0.737	3
21	44	0.55	0.846	3
21	47	0.62	0.753	3
21	48	0.51	0.959	3
21	60	0.5	0.94	3
21	71	0.39	0.866	3
21	74	0.64	0.751	3
21	82	0.38	0.863	3
21	86	0.4	0.975	3
21	97	0.24	1.296	3
21	101	0.24	1.04	3
21	131	0.35	1.114	3
21	135	0.36	1.193	3
21	176	0.39	0.851	3
21	189	0.36	0.891	3
21	209	0.55	0.822	3
21	141	0.38	0.867	3
21	142	0.48	0.714	3
21	185	0.33	1.171	3
21	311	0.4	0.869	3
21	319	0.35	0.898	3
21	577	0.25	1.169	3
21	631	0.38	0.933	3
21	1028	0.42	0.827	3
22	51	0.71	0.675	1
22	84	0.67	0.877	1
22	175	0.63	0.696	1
22	10	0.73	0.812	2
22	11	0.28	0.867	2
22	11	0.7	0.902	2
22	14	0.71	0.807	2
22	18	0.5	1.73	2
22	19	0.24	0.825	2
22	20	0.42	1.031	2
22	22	0.6	0.928	2
22	26	0.51	1.16	2
22	26	0.51	1.004	2
22	30	0.62	0.7	2
22	33	0.4	2.978	2
22	24	0.49	0.919	2
22	37	0.6	0.729	2
22	41	0.59	1.523	2
22	42	0.35	1.521	2
22	44	0.48	1.131	2
22	65	0.68	0.927	2
22	112	0.39	1.33	2
22	120	0.4	0.879	2
22	133	0.49	0.731	2
22	184	0.4	1.815	2
22	279	0.5	1.751	2
22	381	0.47	0.92	2
22	15	0.33	0.813	3
22	33	0.51	1.025	3
22	40	0.51	1.094	3
22	42	0.66	1.047	3
22	51	0.49	0.783	3
22	61	0.5	1.315	3
22	75	0.46	1.031	3
22	78	0.49	0.913	3
22	79	0.35	0.887	3
22	99	0.4	0.855	3
22	128	0.52	0.939	3
22	174	0.56	0.941	3
22	1371	0.42	0.819	3
23	12	0.27	0.8	3
23	14	0.7	0.915	3
23	16	0.57	0.795	3
23	18	0.67	0.704	3
23	18	0.5	0.855	3
23	21	0.87	0.878	3
23	31	0.39	0.852	3
23	38	0.47	0.776	3
23	65	0.57	0.717	3
23	96	0.44	0.986	3
23	125	0.39	0.919	3
23	198	0.56	0.871	3
24	12	0.35	1.094	2
24	14	0.78	0.652	2
24	15	0.73	0.772	2
24	21	0.53	0.809	2
24	24	0.56	0.966	2
24	25	0.31	0.828	2
24	49	0.39	0.776	2
24	77	0.41	0.739	2
24	100	0.4	0.815	2
24	1398	0.59	0.74	2
24	16	0.5	0.897	3
24	68	0.46	0.731	3
24	81	0.44	0.763	3
24	148	0.36	0.81	3
25	42	0.59	0.777	1
25	59	0.65	0.838	1
25	11	0.41	1.518	2
25	13	0.5	0.819	2
25	14	0.76	0.818	2
25	15	0.63	0.84	2
25	17	0.61	0.777	2
25	18	0.55	0.773	2
25	19	0.37	1.229	2
25	20	0.61	0.777	2
25	22	0.59	0.665	2
25	13	0.33	0.921	2
25	14	0.86	0.762	2
25	15	0.75	0.972	2
25	26	0.35	1.351	2
25	28	0.41	0.831	2
25	29	0.58	0.688	2
25	29	0.39	1.029	2
25	31	0.6	0.839	2
25	37	0.62	0.784	2
25	37	0.62	0.818	2
25	44	0.66	0.73	2
25	35	0.74	0.797	2
25	57	0.28	0.809	2
25	78	0.63	1.222	2
25	86	0.74	0.741	2
25	87	0.51	0.856	2
25	89	0.4	0.796	2
25	89	0.69	0.753	2
25	101	0.35	0.759	2
25	14	0.69	1.144	3
25	15	0.67	0.759	3
25	15	0.58	0.772	3
25	30	0.56	0.656	3
25	37	0.35	1.502	3
25	39	0.49	0.756	3
25	41	0.64	0.807	3
25	46	0.33	1.149	3
25	50	0.55	1.212	3
25	66	0.56	0.814	3
25	69	0.44	0.797	3
25	171	0.31	0.816	3
25	179	0.41	1.974	3
26	10	0.66	0.785	2
26	15	0.8	0.657	2
26	15	0.61	1.184	2
26	18	0.41	0.821	2
26	21	0.25	0.918	2
26	21	0.74	0.855	2
26	21	0.42	0.861	2
26	22	0.58	1.088	2
26	30	0.72	0.809	2
26	36	0.47	1.097	2
26	48	0.81	0.751	2
26	50	0.48	1.279	2
26	55	0.51	1.596	2
26	70	0.65	0.804	2
26	78	0.59	1.311	2
26	105	0.59	1.007	2
26	109	0.41	1.406	2
26	113	0.41	0.896	2
26	114	0.31	1.133	2
26	173	0.31	1.401	2
26	104	0.33	1.085	2
26	630	0.39	1.51	2
26	863	0.38	1.117	2
26	1859	0.48	0.797	2
26	2015	0.41	1.66	2
26	3395	0.46	1.095	2
26	10	0.39	0.859	3
26	11	0.56	0.738	3
26	13	0.51	0.681	3
26	13	0.46	1.153	3
26	17	0.46	0.921	3
26	18	0.4	0.797	3
26	20	0.76	0.807	3
26	22	0.41	1.114	3
26	31	0.59	0.95	3
26	24	0.31	1.11	3
26	41	0.35	0.858	3
26	41	0.48	0.884	3
26	35	0.53	0.9	3
26	53	0.31	1.519	3
26	78	0.31	1.136	3
26	99	0.6	1.692	3
26	106	0.37	1.228	3
26	116	0.5	1.313	3
26	137	0.58	0.68	3
26	290	0.4	1.142	3
26	330	0.59	0.841	3
26	596	0.41	1.024	3
26	774	0.38	0.981	3
27	11	0.49	0.917	2
27	16	0.66	0.777	2
27	22	0.53	2.217	2
27	13	0.69	0.819	2
27	14	0.5	0.827	2
27	15	0.62	0.778	2
27	26	0.65	0.792	2
27	28	0.63	0.796	2
27	30	0.41	1.102	2
27	33	0.51	1	2
27	25	0.42	1.637	2
27	41	0.63	0.813	2
27	85	0.57	0.944	2
27	91	0.63	0.973	2
27	20	0.62	0.883	3
27	21	0.64	0.767	3
27	21	0.61	0.813	3
27	22	0.72	0.861	3
27	31	0.56	0.707	3
27	52	0.67	0.947	3
27	124	0.59	0.913	3
27	170	0.64	0.78	3
27	198	0.55	0.933	3
28	10	0.49	0.86	2
28	13	0.49	1.352	2
28	15	0.51	0.741	2
28	19	0.49	1.885	2
28	15	0.62	0.795	2
28	26	0.64	0.841	2
28	28	0.68	0.841	2
28	29	0.58	0.838	2
28	30	0.56	0.75	2
28	25	0.67	0.775	2
28	37	0.41	1.071	2
28	42	0.57	0.79	2
28	44	0.57	0.886	2
28	44	0.56	0.79	2
28	46	0.72	0.709	2
28	60	0.47	1.421	2
28	66	0.58	1.019	2
28	72	0.58	0.747	2
28	98	0.53	0.864	2
28	125	0.71	0.712	2
28	125	0.51	0.926	2
28	141	0.41	1.999	2
28	158	0.56	1.578	2
28	159	0.47	0.904	2
28	37	0.58	0.798	3
28	41	0.5	0.858	3
28	56	0.61	0.77	3
28	65	0.41	0.883	3
28	118	0.51	1.363	3
28	167	0.41	1.565	3
28	185	0.6	0.735	3
28	196	0.46	0.903	3
28	296	0.51	1.173	3
28	333	0.51	1.142	3
28	241	0.57	0.831	3
28	247	0.62	0.727	3
29	10	0.6	0.827	2
29	16	0.6	0.755	2
29	20	0.75	0.712	2
29	27	0.62	0.913	2
29	39	0.53	0.801	2
29	94	0.68	0.795	2
29	162	0.58	0.707	2
29	220	0.61	0.819	2
29	35	0.73	0.744	3
29	46	0.64	0.98	3
29	92	0.53	0.814	3
30	10	0.49	1.501	2
30	10	0.42	0.688	2
30	13	0.57	0.81	2
30	13	0.52	0.903	2
30	15	0.65	0.708	2
30	15	0.83	0.713	2
30	16	0.38	1.339	2
30	17	0.72	0.822	2
30	18	0.51	0.792	2
30	19	0.61	0.79	2
30	15	0.56	0.719	2
30	15	0.41	0.83	2
30	27	0.74	0.79	2
30	31	0.55	0.879	2
30	24	0.52	1.174	2
30	25	0.53	1.121	2
30	38	0.5	0.768	2
30	42	0.57	0.806	2
30	35	0.58	0.969	2
30	49	0.71	0.903	2
30	51	0.46	0.797	2
30	56	0.24	0.779	2
30	68	0.57	0.857	2
30	69	0.44	0.853	2
30	72	0.59	1.13	2
30	80	0.65	0.863	2
30	85	0.58	0.85	2
30	104	0.62	0.786	2
30	114	0.55	2.62	2
30	131	0.51	1.044	2
30	149	0.55	1.016	2
30	194	0.46	0.913	2
30	316	0.51	0.959	2
30	393	0.62	1.286	2
30	411	0.52	0.814	2
30	461	0.55	1.049	2
30	952	0.48	0.914	2
30	2187	0.61	0.886	2
30	2658	0.49	1.175	2
30	12	0.68	1.124	3
30	13	0.51	0.685	3
30	17	0.65	0.72	3
30	19	0.51	1.005	3
30	21	0.83	0.939	3
30	28	0.72	1.097	3
30	29	0.53	0.955	3
30	29	0.49	1.441	3
30	31	0.58	0.805	3
30	33	0.64	0.78	3
30	24	0.49	0.77	3
30	25	0.46	1.511	3
30	50	0.65	0.87	3
30	62	0.53	0.997	3
30	63	0.46	1.33	3
30	66	0.52	0.783	3
30	69	0.73	0.816	3
30	70	0.63	0.867	3
30	74	0.37	0.953	3
30	74	0.56	0.837	3
30	78	0.46	0.92	3
30	91	0.6	1.016	3
30	91	0.4	1.249	3
30	93	0.61	0.858	3
30	96	0.51	0.767	3
30	96	0.47	0.842	3
30	103	0.6	1.024	3
30	104	0.71	0.888	3
30	112	0.73	0.783	3
30	114	0.41	0.959	3
30	125	0.48	0.808	3
30	147	0.48	0.741	3
30	166	0.61	0.796	3
30	172	0.53	0.956	3
30	184	0.57	0.815	3
30	197	0.59	0.927	3
30	148	0.52	0.941	3
30	424	0.55	0.852	3
30	891	0.55	0.963	3
31	11	0.49	1.77	2
31	11	0.9	0.773	2
31	12	0.67	2.77	2
31	14	0.67	0.759	2
31	15	0.78	0.683	2
31	16	0.76	0.724	2
31	17	0.61	0.716	2
31	18	0.62	0.741	2
31	26	0.67	0.931	2
31	47	0.67	0.728	2
31	90	0.62	0.749	2
31	107	0.81	0.788	2
31	376	0.62	1.89	2
31	461	0.73	0.75	2
31	518	0.6	1.064	2
31	39	0.73	1.184	3
32	30	0.72	0.835	1
32	83	0.71	0.748	1
32	16	0.53	0.985	2
32	13	0.76	0.714	2
32	16	0.56	0.801	2
32	28	0.42	0.824	2
32	56	0.62	0.663	2
32	12	0.57	0.77	3
32	13	0.64	0.688	3
32	49	0.51	0.815	3
32	49	0.51	0.764	3
32	61	0.58	1.098	3
32	68	0.41	0.961	3
32	108	0.48	1.259	3
32	129	0.41	1.601	3
32	186	0.41	1.318	3
32	235	0.57	0.878	3
33	12	0.51	0.791	2
33	13	0.63	0.889	2
33	390	0.55	0.913	2
33	28	0.49	1.265	2
33	61	0.55	0.985	2
33	84	0.5	0.763	2
33	369	0.57	1.017	2
33	16	0.6	0.77	3
33	18	0.65	0.989	3
33	37	0.49	1.031	3
33	46	0.67	0.69	3
34	13	0.62	0.725	2
34	14	0.57	0.691	2
34	15	0.42	1.126	2
34	74	0.35	1.071	2
34	14	0.44	0.744	2
34	61	0.64	1.194	2
34	36	0.61	0.836	2
34	13	0.72	0.939	2
34	12	0.58	1.852	3
34	18	0.68	0.824	3
34	55	0.44	0.768	3
35	71	0.5	0.883	3
35	98	0.66	0.742	3
35	56	0.6	1.181	3
35	99	0.49	0.931	3
35	35	0.51	2.227	2
35	113	0.41	1.044	2
35	18	0.59	0.989	3
35	107	0.4	1.155	3
35	37	0.61	0.935	2
35	51	0.76	0.741	2
35	129	0.67	0.693	3
35	57	0.25	0.838	2
35	87	0.67	0.873	2
35	19	0.58	0.791	2
35	13	0.61	0.68	2
35	61	0.61	0.927	2
35	221	0.59	0.817	2
35	33	0.44	1.857	2
35	52	0.6	0.687	2
35	62	0.6	0.864	2
35	12	0.61	0.716	3
35	13	0.55	0.959	3
35	13	0.59	1.841	3
35	15	0.78	0.689	3
35	16	0.47	1.935	3
35	18	0.42	1.015	3
35	18	0.6	0.762	3
35	19	0.51	0.718	3
35	20	0.57	0.752	3
35	21	0.62	0.713	3
35	14	0.65	1.01	3
35	26	0.77	0.819	3
35	29	0.66	0.796	3
35	33	0.6	0.707	3
35	33	0.57	1.583	3
35	36	0.55	0.897	3
35	46	0.59	0.731	3
35	51	0.37	2.479	3
35	53	0.6	0.87	3
35	60	0.5	0.795	3
35	65	0.41	0.974	3
35	67	0.52	1.075	3
35	70	0.42	0.902	3
35	74	0.5	1.141	3
35	74	0.59	0.836	3
35	76	0.62	0.909	3
35	79	0.57	0.801	3
35	107	0.59	0.973	3
35	126	0.4	1.744	3
35	151	0.41	0.948	3
35	162	0.65	0.742	3
35	266	0.61	0.82	3
35	317	0.51	0.921	3
36	14	0.76	0.767	2
36	14	0.39	0.977	2
36	46	0.59	0.707	2
36	94	0.61	0.738	2
37	11	0.44	0.999	2
37	12	0.73	0.741	2
37	15	0.58	0.773	2
37	20	0.85	0.83	2
HC1	37	0.98	0.727	4
HC1	37	0.81	0.855	4
HC1	37	0.99	0.768	4
HC1	37	0.87	0.796	4
HC1	37	0.9	0.815	4
HC1	47	0.9	0.669	4
HC1	52	0.8	0.736	4
HC2	13	0.92	0.7	4
HC2	13	0.72	0.765	4
HC2	13	0.44	0.676	4
HC2	29	0.86	0.694	4
HC2	37	0.9	0.685	4
HC2	47	1	0.531	4
HC2	52	1.08	0.669	4
HC3	13	0.78	0.795	4
HC3	29	0.59	0.852	4
HC3	37	0.82	0.741	4
HC3	37	0.74	0.928	4
HC3	47	0.92	0.655	4
HC3	47	0.8	0.736	4
HC3	71	0.89	0.733	4
HC4	37	0.89	0.729	4
HC4	37	0.73	0.804	4
HC4	37	0.72	0.826	4
HC4	47	1.02	0.728	4
HC4	47	0.89	0.65	4
HC4	47	0.75	0.729	4
HC4	52	0.89	0.772	4
HC5	13	0.44	0.757	4
HC5	39	0.66	0.788	4
HC5	47	0.88	0.736	4
HC5	52	0.9	0.631	4
HC5	52	0.84	0.751	4
HC5	52	0.62	0.858	4
HC5	71	0.93	0.702	4
HC6	47	0.83	0.811	4
HC6	47	0.52	0.763	4
HC6	52	0.73	0.65	4
HC6	52	0.86	0.807	4
HC6	71	0.86	0.641	4
HC6	71	0.87	0.801	4
HC6	85	0.84	0.831	4
HC7	37	0.64	0.775	4
HC7	47	0.76	0.728	4
HC7	47	0.81	0.739	4
HC7	47	0.74	0.776	4
HC7	49	1.05	0.77	4
HC7	71	0.8	0.706	4
HC7	89	0.81	0.644	4
HC8	37	0.87	0.863	4
HC8	37	0.85	0.812	4
HC8	47	0.89	0.593	4
HC8	47	0.8	0.784	4
HC8	52	0.85	0.786	4
HC8	71	0.47	0.794	4
HC8	85	1.05	0.693	4
HC9	47	0.71	0.806	4
HC9	47	0.72	0.725	4
HC9	52	0.83	0.737	4
HC9	52	0.87	0.794	4
HC9	52	0.67	0.751	4
HC9	71	0.86	0.693	4
HC9	89	0.72	0.677	4
HC10	37	0.68	0.779	4
HC10	47	0.72	0.773	4
HC10	47	0.87	0.801	4
HC10	47	0.69	0.797	4
HC10	52	0.9	0.773	4
HC10	52	0.85	0.7	4
HC10	71	0.9	0.794	4
HC11	47	0.76	0.765	4
HC11	49	0.95	0.765	4
HC11	52	0.92	0.731	4
HC11	52	0.87	0.746	4
HC11	71	0.76	0.728	4
HC11	71	0.77	0.744	4
HC11	89	0.85	0.673	4
